# Supplementary material for: Enhancing thymic function improves T-cell reconstitution and immune responses in aged mice
Source: PLoS Biol. 2025 Jul 28;23(7):e3003283. doi: 10.1371/journal.pbio.3003283 (PMC12303306; doi:10.1371/journal.pbio.3003283)
Supplement: S1 File — Gene lists of genes upregulated ‘Up in old samples’ or downregulated ‘Up in young samples’ in WT old T-cell clusters compared to WT young T-cell clusters. Each tab is an individual T-cell cluster, as labeled. (XLSX) [file pbio.3003283.s011.xlsx]

## Sheet: Naive_CD4
genes

## Sheet: Naive_CD8
genes

## Sheet: Treg
genes

## Sheet: Effector_memory_CD4
genes

## Sheet: Central_memory_CD8
genes

## Sheet: iNKT
genes

## Sheet: Effector_memory_CD8
genes
