# Supplementary material for: Enhancing thymic function improves T-cell reconstitution and immune responses in aged mice
Source: PLoS Biol. 2025 Jul 28;23(7):e3003283. doi: 10.1371/journal.pbio.3003283 (PMC12303306; doi:10.1371/journal.pbio.3003283)
Supplement: S2 File — Each tab is an individual T-cell cluster, as labeled. (XLSX) [file pbio.3003283.s012.xlsx]

## Sheet: Naive_CD4
GO.ID

## Sheet: Naive_CD8
GO.ID

## Sheet: Treg
GO.ID

## Sheet: Effector_memory_CD4
GO.ID

## Sheet: Central_memory_CD8
GO.ID

## Sheet: iNKT
GO.ID

## Sheet: Effector_memory_CD8
GO.ID
