# Supplementary material for: Enhancing thymic function improves T-cell reconstitution and immune responses in aged mice
Source: PLoS Biol. 2025 Jul 28;23(7):e3003283. doi: 10.1371/journal.pbio.3003283 (PMC12303306; doi:10.1371/journal.pbio.3003283)
Supplement: S7 File — Each tab contains the raw data used to generate an individual panel of the indicated figure number. (XLSX) [file pbio.3003283.s017.xlsx]

## Sheet: Fig. 1A
Survival curve
T. gondii infection
Wt young vs. WT middle-aged vs. WT aged
Mouse group	Elapsed days
Wt young	30
Wt young	30
Wt young	30
Wt young	30
Wt young	30
Wt young	30
Wt young	30
Wt young	30
Wt young	30
Wt young	29
Wt young	29
WT middle-aged	29
WT middle-aged	30
WT middle-aged	30
WT middle-aged	15
WT middle-aged	30
WT middle-aged	12
WT middle-aged	30
WT middle-aged	30
WT middle-aged	30
WT middle-aged	13
WT middle-aged	10
WT middle-aged	29
WT middle-aged	23
WT middle-aged	29
WT middle-aged	22
WT middle-aged	29
WT middle-aged	22
WT middle-aged	22
WT middle-aged	24
WT middle-aged	29
WT middle-aged	12
WT middle-aged	19
WT middle-aged	29
WT middle-aged	12
WT aged	9
WT aged	10
WT aged	10
WT aged	9
WT aged	9
WT aged	10
WT aged	11
WT aged	12
WT aged	12
WT aged	12
WT aged	10
WT aged	12
WT aged	12
WT aged	9
WT aged	12
WT aged	13

## Sheet: Fig. 1B
Survival curve
aCD4 and aCD8 administration
Young vs. middle-aged			Young vs. aged
Mouse group	Elapsed days		Mouse group	Elapsed days
Young - PBS	30		Young - PBS	30
Young - PBS	30		Young - PBS	30
Young - PBS	30		Young - PBS	30
Young - PBS	30		Young - PBS	30
Young - PBS	30		Young - PBS	30
Young - PBS	30		Young - PBS	30
Young - PBS	30		Young - PBS	30
Young - PBS	30		Young - PBS	30
Young - aCD4aCD8	27		Young - aCD4aCD8	27
Young - aCD4aCD8	27		Young - aCD4aCD8	27
Young - aCD4aCD8	26		Young - aCD4aCD8	26
Young - aCD4aCD8	27		Young - aCD4aCD8	27
Young - aCD4aCD8	6		Young - aCD4aCD8	6
Young - aCD4aCD8	12		Young - aCD4aCD8	12
Young - aCD4aCD8	27		Young - aCD4aCD8	27
Young - aCD4aCD8	29		Young - aCD4aCD8	29
Middle-aged - PBS	11		Aged - PBS	14
Middle-aged - PBS	12		Aged - PBS	14
Middle-aged - PBS	29		Aged - PBS	9
Middle-aged - PBS	29		Aged - PBS	10
Middle-aged - PBS	30		Aged - PBS	7
Middle-aged - PBS	15		Aged - PBS	11
Middle-aged-aCD4aCD8	26		Aged - PBS	13
Middle-aged-aCD4aCD8	27		Aged - aCD4aCD8	27
Middle-aged-aCD4aCD8	19		Aged - aCD4aCD8	24
Middle-aged-aCD4aCD8	11		Aged - aCD4aCD8	12
Middle-aged-aCD4aCD8	21		Aged - aCD4aCD8	27
			Aged - aCD4aCD8	12
			Aged - aCD4aCD8	10
			Aged - aCD4aCD8	21
			Aged - aCD4aCD8	25

## Sheet: Fig. 1D
	Thymus cellularity
	WT young	WT middle-aged	MycTg middle-aged
	237000000	115000000	3511000000
	235000000	114000000	4819000000
	238000000	69000000	6501485714
	334000000	59000000	4131885714
	237000000
	213000000
mean	249000000	89250000	4740842857
st error	1.74413e+07	1.47217e+07	6.44807e+08

## Sheet: Fig. 1F
Survival curve
T. gondii infection
WT young vs. WT middle-aged vs. MycTg middle-aged
Mouse group	Elapsed days
Wt young	30
Wt young	30
Wt young	30
Wt young	30
Wt young	30
Wt young	30
Wt young	30
Wt young	30
Wt young	30
Wt young	29
Wt young	29
Wt young	29
WT middle-aged	30
WT middle-aged	15
WT middle-aged	30
WT middle-aged	12
WT middle-aged	30
WT middle-aged	30
WT middle-aged	30
WT middle-aged	13
WT middle-aged	23
WT middle-aged	29
WT middle-aged	22
WT middle-aged	29
MycTg middle-aged	30
MycTg middle-aged	30
MycTg middle-aged	30
MycTg middle-aged	30
MycTg middle-aged	30
MycTg middle-aged	30

## Sheet: Fig. 2A
	TEC %					TEC cell no.
	WT young	WT middle-aged	MycTg middle-aged			WT young	WT middle-aged	MycTg middle-aged
	0.027	0.014	0.15			53715	13156	4878320
	0.028	0.021	0.2			58729.7	17100	8065199
	0.022	0.00936	0.33			47227	5625	38846428
	0.027	0.015	0.65			59437	7944	49892650
	0.013		1.46			40532
	0.022					48227
	0.029					56608
mean	0.024	0.01484	0.558		mean	52068	10956.2	2.54206e+07
st error	0.0021157	0.00239282	0.241731		st error	2642.48	2583.29	1.1189e+07

## Sheet: Fig. 2B
	%					Cell no.
	WT young					WT young
	Ly51- UEA1-	cTEC	mTEC			Ly51- UEA1-	cTEC	mTEC
	6.53	7.49	85.1			3912	4487	50976
	3.62	3.91	89.9			2126	2296	52798
	4.63	4.92	86.8			2187	2324	40993
	5.38	4.06	89.9			3198	2413	53434
	4.33	4.03	90.1			1755	1633	36519
	3.09	4.28	90.4			1490	2064	43597
	4.02	5.98	87.9			2276	3385	49758
mean	4.51429	4.95286	88.5857		mean	2420.57	2657.43	46867.9
st error	0.434593	0.504323	0.769177		st error	319.968	364.491	2467.99
	WT middle-aged					WT middle-aged
	Ly51- UEA1-	cTEC	mTEC			Ly51- UEA1-	cTEC	mTEC
	15.1	24.1	58.2			2201	3513	8484
	14.2	26.2	57.5			3027	5585	12257
	17.6	24.3	55			990	1367	3094
	14.9	10.9	71.3			1184	866	5664
mean	15.45	21.375	60.5		mean	1850.5	2832.75	7374.75
st error	0.742181	3.52358	3.66492		st error	473.611	1082.21	1964.65
	MycTg middle-aged					MycTg middle-aged
	Ly51- UEA1-	cTEC	mTEC			Ly51- UEA1-	cTEC	mTEC
	35.3	23.9	37			1547840	1047971	1622382
	27.6	32.7	35.5			2303481	2729124	2962810
	14.6	33.4	46.9			1628661	3725842	5231795
	42.4	24.5	28.8			16470886	9517375	11187771
	20	10.2	66.1			9978530	5089050	32979041
mean	27.98	24.94	42.86		mean	6.38588e+06	4.42187e+06	1.07968e+07
st error	5.02179	4.18528	6.49081		st error	2.97757e+06	1.43427e+06	5.78237e+06
	cTEC:mTEC ratio
	WT young	WT middle-aged	MycTg middle-aged
	0.0880141	0.414089	0.645946
	0.0434928	0.455652	0.921127
	0.056682	0.441818	0.712154
	0.0451613	0.152875	0.850694
	0.0447281		0.154312
	0.0473451
	0.0680319

## Sheet: Fig. 2C
	%				Cell no.
	WT young
	mTEChi	mTEClo			mTEChi	mTEClo
	25.9	73.7			9685	41290
	40.7	59.3			21330	31890
	29.1	70.4			15373	25744
	50.8	49.6			27145	26503
	57.7	42.3			21072	15448
	53.6	46.6			23368	20316
	50.9	49.2			25327	24481
mean	44.1	55.8714		mean	20471.4	26524.6
st error	4.71608	4.61538		st error	2288.39	3135.16
	WT middle-aged				WT middle-aged
	mTEChi	mTEClo			mTEChi	mTEClo
	28	71.5			1765	6711
	24.4	75			2047	10186
	38.9	61.3			1203	1896
	34	66			1926	3738
mean	31.325	68.45		mean	1735.25	5632.75
st error	3.20868	3.01842		st error	186.581	1813.1
	MycTg middle-aged				MycTg middle-aged
	mTEChi	mTEClo			mTEChi	mTEClo
	1.38	98.5			16224	1606158
	1.2	98.7			203517	5032987
	2.32	97.7			27554	2936145
	8.55	91.6			956554	10247999
	22.9	77.1			7552200	25426841
mean	7.27	92.72		mean	1.75121e+06	9050026
st error	4.13506	4.1183		st error	1.46047e+06	4.35065e+06

## Sheet: Fig 3A
	Spleen cellularity
	WT young	WT middle-aged	MycTg middle-aged
	61000000	53000000	117000000
	97000000	73000000	76000000
	48000000	47400000	164000000
	69900000	35800000	108000000
	93900000	116400000	109600000
	63300000	72300000	230800000
mean	7.21833e+07	6.63167e+07	1.34233e+08
st error	7.9194e+06	1.16265e+07	2.2505e+07

## Sheet: Fig. 3B
	TCRb %					TCRb cell no.
	WT young	WT middle-aged	MycTg middle-aged			WT young	WT middle-aged	MycTg middle-aged
	30.4	29	77.7			29016054	29658895	164022408
	31.6	30.3	69.6			24647044	18402871	33801810
	29.9	32.1	78.4			16015873	14694809	86069984
	19.2	20	60.2			15432949	11893122	40985493
	37	35	84.3			16679082	15202147	131559929
	35.5	37.1	67.5			22645278	12246803	67879265
mean	30.6	30.5833	72.95		mean	20739380	1.70164e+07	8.73865e+07
st error	2.55904	2.44178	3.58039		st error	2.26834e+06	2.70452e+06	2.10008e+07

## Sheet: Fig. 3C
	CD4 %					CD4 cell no.
	WT young	WT middle-aged	MycTg middle-aged			WT young	WT middle-aged	MycTg middle-aged
	63.9	49.1	57.9			10234143	7215151	49834521
	61.6	49.6	48.6			9506696	5898989	19918950
	59.6	50	67.7			7298347	7601073	89066072
	57	49.7	54.1			5370304	6086661	36722682
	59	59.6	60.2			9940733	17676701	43960409
	55.5	54.3	64.5			12907808	9992759	105794453
mean	59.4333	52.05	58.8333		mean	9.20967e+06	9.07856e+06	5.75495e+07
st error	1.24168	1.69799	2.83192		st error	1.06054e+06	1.82099e+06	1.34349e+07
	CD8 %					CD8 cell no.
	WT young	WT middle-aged	MycTg middle-aged			WT young	WT middle-aged	MycTg middle-aged
	26.4	39.4	37.7			4228190	5789755	32448384
	23.2	34.1	43.6			3580444	4055555	17869675
	34.2	40.8	28.8			5704246	6202476	37889260
	34.7	41.4	42.2			7857911	5070176	28645050
	32	32.9	35.8			6040691	9757776	26142569
	36.2	37.8	32.7			7356569	6956285	53635328
mean	31.1167	37.7333	36.8		mean	5.79468e+06	6.30534e+06	32771711
st error	2.11257	1.43983	2.29507		st error	686096	800138	4.98207e+06

[truncated: 52 more sheets: Fig. 3D, Fig. 4A, Fig. 4B, Fig. 4C, Fig. 4D, Fig. 4E, Fig. 5B, Fig. 5C, Fig. 6A, Fig. 6B, Fig. 6C, Fig. 7A, Fig. 7B, Fig. 7C, Fig. 7D, Fig. 7E, Fig. 7F, Fig. 8A, Fig. 8C, Fig. 8D …]
